# Supplementary material for: Performance Enhancement of All-Inorganic Carbon-Based CsPbIBr2 Perovskite Solar Cells Using a Moth-Eye Anti-Reflector
Source: Nanomaterials (Basel). 2021 Oct 15;11(10):2726. doi: 10.3390/nano11102726 (PMC8538339; doi:10.3390/nano11102726)
Supplement: Supplementary file 1 [file nanomaterials-11-02726-s001.zip]

Archive with 1 entries (1 files):
- nanomaterials-1390620-supplementary.pdf
